# Supplementary material for: γ-Tocotrienol Sensitises Colorectal Cancer to PD-1 Blockade by Enhancing MHC-I-Associated Tumour Immune Visibility and CD8+ T Cell-Related Antitumour Immunity
Source: Biomolecules. 2026 Jun 30;16(7):964. doi: 10.3390/biom16070964 (PMC13406994; doi:10.3390/biom16070964)
Supplement: Supplementary file 1 [file biomolecules-16-00964-s001.zip]

Archive with 3 entries (3 files):
- Supplementary Data.pdf
- Table S2.xlsx
- Table S4.xlsx
