# Supplementary material for: γ-Tocotrienol Sensitises Colorectal Cancer to PD-1 Blockade by Enhancing MHC-I-Associated Tumour Immune Visibility and CD8+ T Cell-Related Antitumour Immunity
Source: Biomolecules. 2026 Jun 30;16(7):964. doi: 10.3390/biom16070964 (PMC13406994; doi:10.3390/biom16070964)
Supplement: Supplementary file 1 [file biomolecules-16-00964-s001.zip › Table S2.xlsx]

## Sheet: Sheet1
		Table S2. Sample pooling strategy and quality-control metrics for exploratory single-cell RNA sequencing
	Group	Sample source	No. of mice pooled	No. of sequencing libraries	Cells before QC	Cells retained after QC	Retention rate (%)	Median genes per cell	Median UMIs per cell	Total genes detected
	Control	Pooled MC38 tumour tissues	6	1	14564	14084	96.7	3114	12335	24846
	γ-T3	Pooled MC38 tumour tissues	6	1	11079	10788	97.37	3114	13110	24763
	PD-1 blockade	Pooled MC38 tumour tissues	6	1	27657	26014	94.06	2173	5905	26371
	γ-T3 + PD-1 blockade	Pooled MC38 tumour tissues	6	1	12263	11856	96.68	3120	11408	27087
	Total	—	24	4	65563	62742	95.7	—	—	—
	Note: For each treatment group, tumour tissues from six mice were pooled to generate one single-cell suspension sample for exploratory single-cell RNA sequencing. QC, quality control; UMI, unique molecular identifier; γ-T3, γ-tocotrienol.
