# Supplementary material for: γ-Tocotrienol Sensitises Colorectal Cancer to PD-1 Blockade by Enhancing MHC-I-Associated Tumour Immune Visibility and CD8+ T Cell-Related Antitumour Immunity
Source: Biomolecules. 2026 Jun 30;16(7):964. doi: 10.3390/biom16070964 (PMC13406994; doi:10.3390/biom16070964)
Supplement: Supplementary file 1 [file biomolecules-16-00964-s001.zip › Table S4.xlsx]

## Sheet: Help
	Table S4. Integrated ranking of major γ-T3-responsive candidate proteins
Field	Item	Description
Help		Table Header Field Descriptions
XX__YY		Data Table of Target Proteins Across Comparative Groups
	Rank	Target Proteins Ranked by Score
	Protein ID	UniProt Accession Numbers of Target Proteins
	Entry Name	UniProt Entry Names of Target Proteins
	Gene	Gene Names of Target Proteins
	Protein Description	Descriptions of Target Proteins
	No. Diff. Peptides	Number of Differential Peptides Identified per Target Protein
	Abs. Log2 FC	Absolute Fold Change of the Most Significant Differential Peptide per Target Protein
	No. Anno. Terms	Number of Annotations Retrieved from GO, KEGG, SL, Reactome, and DO for Each Target Protein
	PPI Degree	Number of Differentially Expressed Interacting Proteins for Each Target Protein
	No. Function Types	Number of Specialised Functional Categories Annotated for Each Target Protein
	Docking Affinity	Binding Affinity of Each Target Protein with Ligand in Molecular Docking

## Sheet: γ-T3__C
Rank	Protein ID	Entry Name	Gene	Protein Description	No. Diff. Peptides	Abs. Log2 FC	No. Anno. Terms	PPI Degree	No. Function Types	Docking Affinity
1	P52480	KPYM_MOUSE	Pkm	Pyruvate kinase PKM	3	2.15535	25	50	0	-5.788
2	Q8CGC7	SYEP_MOUSE	Eprs1	Bifunctional glutamate/proline--tRNA ligase	2	1.77673	20	64	0	-5.457
3	P14869	RLA0_MOUSE	Rplp0	Large ribosomal subunit protein uL10	1	4.65845	10	60	0	-4.869
4	P58252	EF2_MOUSE	Eef2	Elongation factor 2	2	1.75778	15	70	0	-5.197
5	P31938	MP2K1_MOUSE	Map2k1	Dual specificity mitogen-activated protein kinase kinase 1	1	3.75811	27	16	1	-6.895
6	P53668	LIMK1_MOUSE	Limk1	LIM domain kinase 1	1	5.72285	16	10	0	-7.025
7	Q9JJI8	RL38_MOUSE	Rpl38	Large ribosomal subunit protein eL38	3	1.78946	13	28	0	-4.568
8	P21550	ENOB_MOUSE	Eno3	Beta-enolase	1	4.24941	16	26	0	-5.393
9	P97351	RS3A_MOUSE	Rps3a	Small ribosomal subunit protein eS1	2	1.23881	11	44	0	-6.624
10	Q9WV60	GSK3B_MOUSE	Gsk3b	Glycogen synthase kinase-3 beta	1	1.72081	30	38	1	-6.923
11	P09411	PGK1_MOUSE	Pgk1	Phosphoglycerate kinase 1	1	1.5819	26	54	0	-6.699
12	P49312	ROA1_MOUSE	Hnrnpa1	Heterogeneous nuclear ribonucleoprotein A1	1	2.54489	4	42	0	-6.261
13	P35979	RL12_MOUSE	Rpl12	Large ribosomal subunit protein uL11	1	2.56693	12	40	0	-5.387
14	Q9WUA3	PFKAP_MOUSE	Pfkp	ATP-dependent 6-phosphofructokinase, platelet type	1	2.18879	23	18	0	-7.732
15	Q61316	HSP74_MOUSE	Hspa4	Heat shock 70 kDa protein 4	1	2.15366	9	48	0	-5.513
16	Q9DCJ5	NDUA8_MOUSE	Ndufa8	NADH dehydrogenase [ubiquinone] 1 alpha subcomplex subunit 8	2	3.27373	7	10	0	-6.023
17	P05064	ALDOA_MOUSE	Aldoa	Fructose-bisphosphate aldolase A	2	1.48731	19	22	0	-5.455
18	P63268	ACTH_MOUSE	Actg2	Actin, gamma-enteric smooth muscle	1	4.66285	14	10	0	-5.745
19	P11983	TCPA_MOUSE	Tcp1	T-complex protein 1 subunit alpha	1	1.54035	12	50	0	-6.698
20	P16110	LEG3_MOUSE	Lgals3	Galectin-3	2	1.70504	8	18	0	-6.115
21	Q8VDD5	MYH9_MOUSE	Myh9	Myosin-9	2	1.03577	24	22	0	-5.628
22	Q8BU30	SYIC_MOUSE	Iars1	Isoleucine--tRNA ligase, cytoplasmic	2	1.1304	13	22	0	-6.334
23	P14206	RSSA_MOUSE	Rpsa	Small ribosomal subunit protein uS2	1	1.19349	11	62	0	-5.716
24	Q05920	PYC_MOUSE	Pc	Pyruvate carboxylase, mitochondrial	1	2.35555	11	20	0	-6.797
25	P80313	TCPH_MOUSE	Cct7	T-complex protein 1 subunit eta	1	1.61763	12	46	0	-5.277
26	P25444	RS2_MOUSE	Rps2	Small ribosomal subunit protein uS5	1	1.04743	10	56	0	-6.934
27	P62897	CYC_MOUSE	Cycs	Cytochrome c, somatic	1	1.33434	14	28	0	-8.125
28	P08207	S10AA_MOUSE	S100a10	Protein S100-A10	2	2.79323	9	6	0	-5.335
29	O08734	BAK_MOUSE	Bak1	Bcl-2 homologous antagonist/killer	1	2.88696	20	8	0	-5.509
30	P62962	PROF1_MOUSE	Pfn1	Profilin-1	1	2.66596	8	22	0	-5.564
31	O70133	DHX9_MOUSE	Dhx9	ATP-dependent RNA helicase A	1	1.59877	17	32	0	-5.654
32	P62830	RL23_MOUSE	Rpl23	Large ribosomal subunit protein uL14	1	1.17338	16	46	0	-5.848
33	Q62167	DDX3X_MOUSE	Ddx3x	ATP-dependent RNA helicase DDX3X	1	1.42433	16	36	0	-5.709
34	Q9CYR0	SSBP_MOUSE	Ssbp1	Single-stranded DNA-binding protein, mitochondrial	1	3.90237	5	16	0	-4.777
35	P08249	MDHM_MOUSE	Mdh2	Malate dehydrogenase, mitochondrial	1	1.26159	10	38	0	-6.303
36	P70296	PEBP1_MOUSE	Pebp1	Phosphatidylethanolamine-binding protein 1	1	1.41282	11	26	0	-7.238
37	P47757	CAPZB_MOUSE	Capzb	F-actin-capping protein subunit beta	1	2.93498	11	10	0	-6.138
38	Q9DB42	ZN593_MOUSE	Znf593	Zinc finger protein 593	1	3.40872	4	16	0	-5.278
39	Q99MN1	SYK_MOUSE	Kars1	Lysine--tRNA ligase	1	1.03107	14	30	0	-7.564
40	P48962	ADT1_MOUSE	Slc25a4	ADP/ATP translocase 1	1	1.75177	6	24	0	-6.472
41	Q921F2	TADBP_MOUSE	Tardbp	TAR DNA-binding protein 43	1	1.47521	4	36	0	-5.66
42	P50580	PA2G4_MOUSE	Pa2g4	Proliferation-associated protein 2G4	1	1.1006	6	42	0	-6.302
43	P56391	CX6B1_MOUSE	Cox6b1	Cytochrome c oxidase subunit 6B1	2	1.90913	4	12	0	-5.179
44	Q8BGQ7	SYAC_MOUSE	Aars1	Alanine--tRNA ligase, cytoplasmic	1	1.56009	13	16	0	-6.991
45	P26039	TLN1_MOUSE	Tln1	Talin-1	1	1.4578	9	22	0	-6.736
46	P27773	PDIA3_MOUSE	Pdia3	Protein disulfide-isomerase A3	2	1.08265	4	18	0	-6.353
47	P62259	1433E_MOUSE	Ywhae	14-3-3 protein epsilon	1	1.09811	7	32	0	-6.777
48	Q99P31	HPBP1_MOUSE	Hspbp1	Hsp70-binding protein 1	1	1.48486	2	36	0	-4.913
49	P68368	TBA4A_MOUSE	Tuba4a	Tubulin alpha-4A chain	1	1.78622	11	18	0	-5.247
50	Q9WTM5	RUVB2_MOUSE	Ruvbl2	RuvB-like 2	1	1.26074	16	16	0	-6.696
51	P28063	PSB8_MOUSE	Psmb8	Proteasome subunit beta type-8	1	3.94	4	8	0	-5.462
52	Q9D0I9	SYRC_MOUSE	Rars1	Arginine--tRNA ligase, cytoplasmic	1	1.03171	12	24	0	-6.696
53	P70677	CASP3_MOUSE	Casp3	Caspase-3	1	1.05008	19	26	0	-5.226
54	P31254	UBA1Y_MOUSE	Uba1y	Ubiquitin-like modifier-activating enzyme 1 Y	1	2.9957	7	4	0	-7.346
55	Q9WUK2	IF4H_MOUSE	Eif4h	Eukaryotic translation initiation factor 4H	1	1.73921	1	26	0	-5.128
56	Q8BGW1	FTO_MOUSE	Fto	Alpha-ketoglutarate-dependent dioxygenase FTO	1	3.51922	7	4	0	-6.091
57	Q9DBG3	AP2B1_MOUSE	Ap2b1	AP-2 complex subunit beta	1	2.92643	3	10	0	-5.751
58	O35639	ANXA3_MOUSE	Anxa3	Annexin A3	1	3.50776	3	6	0	-6.838
59	P15626	GSTM2_MOUSE	Gstm2	Glutathione S-transferase Mu 2	1	2.7724	7	6	0	-5.853
60	Q02053	UBA1_MOUSE	Uba1	Ubiquitin-like modifier-activating enzyme 1	1	1.4267	11	10	0	-6.907
61	Q00612	G6PD1_MOUSE	G6pdx	Glucose-6-phosphate 1-dehydrogenase X	1	1.10625	15	14	0	-6.375
62	Q64314	CD34_MOUSE	Cd34	Hematopoietic progenitor cell antigen CD34	1	1.23032	10	10	1	-6.2
63	Q61753	SERA_MOUSE	Phgdh	D-3-phosphoglycerate dehydrogenase	1	1.41055	8	16	0	-5.405
64	Q8R050	ERF3A_MOUSE	Gspt1	Eukaryotic peptide chain release factor GTP-binding subunit ERF3A	1	1.06565	11	14	0	-6.744
65	P55264	ADK_MOUSE	Adk	Adenosine kinase	1	1.11635	14	6	0	-7.967
66	Q2TBE6	P4K2A_MOUSE	Pi4k2a	Phosphatidylinositol 4-kinase type 2-alpha	1	1.77704	13	2	0	-6.47
67	P48722	HS74L_MOUSE	Hspa4l	Heat shock 70 kDa protein 4L	1	1.39411	10	10	0	-5.653
68	Q99LC3	NDUAA_MOUSE	Ndufa10	NADH dehydrogenase [ubiquinone] 1 alpha subcomplex subunit 10, mitochondrial	1	1.22354	7	16	0	-5.581
69	Q6P5D8	SMHD1_MOUSE	Smchd1	Structural maintenance of chromosomes flexible hinge domain-containing protein 1	1	2.21546	10	4	0	-4.984
70	Q64674	SPEE_MOUSE	Srm	Spermidine synthase	1	2.01758	5	8	0	-5.587
71	P51855	GSHB_MOUSE	Gss	Glutathione synthetase	1	1.29866	11	6	0	-6.636
72	P49962	SRP09_MOUSE	Srp9	Signal recognition particle 9 kDa protein	1	1.05309	4	18	0	-6.27
73	P34884	MIF_MOUSE	Mif	Macrophage migration inhibitory factor	1	1.50609	13	6	0	-5.071
74	P49718	MCM5_MOUSE	Mcm5	DNA replication licensing factor MCM5	1	1.0545	13	10	0	-5.776
75	Q9CU62	SMC1A_MOUSE	Smc1a	Structural maintenance of chromosomes protein 1A	1	1.27598	11	8	0	-5.722
76	P61226	RAP2B_MOUSE	Rap2b	Ras-related protein Rap-2b	1	2.23661	10	0	0	-6.025
77	P28656	NP1L1_MOUSE	Nap1l1	Nucleosome assembly protein 1-like 1	1	2.9288	2	4	0	-7.416
78	P17047	LAMP2_MOUSE	Lamp2	Lysosome-associated membrane glycoprotein 2	1	1.25823	4	12	0	-6.462
79	Q61543	GSLG1_MOUSE	Glg1	Golgi apparatus protein 1	1	1.67944	6	2	1	-5.946
80	O70475	UGDH_MOUSE	Ugdh	UDP-glucose 6-dehydrogenase	1	2.21719	6	2	0	-7.056
81	Q60749	KHDR1_MOUSE	Khdrbs1	KH domain-containing, RNA-binding, signal transduction-associated protein 1	1	1.00705	7	14	0	-5.799
82	P57780	ACTN4_MOUSE	Actn4	Alpha-actinin-4	1	1.65139	6	8	0	-5.156
83	Q8K1R7	NEK9_MOUSE	Nek9	Serine/threonine-protein kinase Nek9	1	1.89564	9	0	0	-6.981
84	Q99KN9	EPN4_MOUSE	Clint1	Clathrin interactor 1	1	3.05926	2	6	0	-4.743
85	Q8R081	HNRPL_MOUSE	Hnrnpl	Heterogeneous nuclear ribonucleoprotein L	1	1.09861	6	14	0	-5.186
86	Q62241	RU1C_MOUSE	Snrpc	U1 small nuclear ribonucleoprotein C	1	1.77641	0	14	0	-4.544
87	Q9CPS7	PNO1_MOUSE	Pno1	RNA-binding protein PNO1	1	1.14638	0	16	0	-6.061
88	Q8BJU0	SGTA_MOUSE	Sgta	Small glutamine-rich tetratricopeptide repeat-containing protein alpha	1	1.68507	5	8	0	-4.957
89	O08709	PRDX6_MOUSE	Prdx6	Peroxiredoxin-6	1	1.21409	5	12	0	-5.199
90	Q8VH51	RBM39_MOUSE	Rbm39	RNA-binding protein 39	1	1.01027	2	16	0	-5.45
91	Q99J77	SIAS_MOUSE	Nans	Sialic acid synthase	1	1.82531	7	2	0	-5.942
92	P45377	ALD2_MOUSE	Akr1b8	Aldose reductase-related protein 2	1	1.15875	11	0	0	-7.614
93	Q3UE37	UBE2Z_MOUSE	Ube2z	Ubiquitin-conjugating enzyme E2 Z	1	1.09546	8	6	0	-6.008
94	Q61398	PCOC1_MOUSE	Pcolce	Procollagen C-endopeptidase enhancer 1	1	3.13881	3	2	0	-5.75
95	Q91V81	RBM42_MOUSE	Rbm42	RNA-binding protein 42	1	2.19591	4	4	0	-5.066
96	Q9Z0P7	SUFU_MOUSE	Sufu	Suppressor of fused homolog	1	1.1218	5	6	0	-6.729
97	Q61102	ABCB7_MOUSE	Abcb7	Iron-sulfur clusters transporter ABCB7, mitochondrial	1	1.08973	10	0	0	-7.396
98	P62482	KCAB2_MOUSE	Kcnab2	Voltage-gated potassium channel subunit beta-2	1	1.18281	9	0	0	-7.493
99	Q9D2C6	RPC8_MOUSE	Polr3h	DNA-directed RNA polymerase III subunit RPC8	1	3.67419	0	4	0	-5.163
100	Q8BVF2	PDCL3_MOUSE	Pdcl3	Phosducin-like protein 3	1	1.08279	8	4	0	-5.666
101	Q9QXJ1	APBB1_MOUSE	Apbb1	Amyloid beta precursor protein binding family B member 1	1	1.05902	9	2	0	-6.261
102	Q9DCJ1	LST8_MOUSE	Mlst8	Target of rapamycin complex subunit LST8	1	1.28404	4	4	0	-6.563
103	Q9JHW2	NIT2_MOUSE	Nit2	Omega-amidase NIT2	1	1.02693	4	6	0	-6.323
104	Q8BHN3	GANAB_MOUSE	Ganab	Neutral alpha-glucosidase AB	1	1.1157	2	6	0	-7.165
105	Q80XC2	TRM61_MOUSE	Trmt61a	tRNA (adenine(58)-N(1))-methyltransferase catalytic subunit TRMT61A	1	1.04686	0	10	0	-6.032
106	Q3TIX9	UBP39_MOUSE	Usp39	Ubiquitin carboxyl-terminal hydrolase 39	1	1.07598	0	10	0	-5.655
107	Q8BUK6	HOOK3_MOUSE	Hook3	Protein Hook homolog 3	1	2.00872	3	4	0	-4.111
108	Q923S9	RAB30_MOUSE	Rab30	Ras-related protein Rab-30	1	1.10977	7	2	0	-5.69
109	P07091	S10A4_MOUSE	S100a4	Protein S100-A4	1	1.07069	4	6	0	-5.092
110	Q9JHK4	PGTA_MOUSE	Rabggta	Geranylgeranyl transferase type-2 subunit alpha	1	2.50105	2	2	0	-5.378
111	Q8BT07	CEP55_MOUSE	Cep55	Centrosomal protein of 55 kDa	1	1.01501	3	6	0	-5.631
112	Q922Q4	P5CR2_MOUSE	Pycr2	Pyrroline-5-carboxylate reductase 2	1	1.22474	5	2	0	-5.644
113	Q8BK67	RCC2_MOUSE	Rcc2	Protein RCC2	1	1.11248	4	2	0	-7.083
114	P18572	BASI_MOUSE	Bsg	Basigin	1	1.20155	4	4	0	-4.778
115	Q8C1Z8	TM10A_MOUSE	Trmt10a	tRNA methyltransferase 10 homolog A	1	1.02786	0	6	0	-7.348
116	Q8BGH2	SAM50_MOUSE	Samm50	Sorting and assembly machinery component 50 homolog	1	1.02102	1	6	0	-6.299
117	P97300	NPTN_MOUSE	Nptn	Neuroplastin	1	1.77354	5	0	0	-4.64
118	O88811	STAM2_MOUSE	Stam2	Signal transducing adapter molecule 2	1	1.01023	2	4	0	-6.589
119	Q9D115	ZN706_MOUSE	Znf706	Zinc finger protein 706	1	1.53996	4	0	0	-5.76
120	O35215	DOPD_MOUSE	Ddt	D-dopachrome decarboxylase	1	1.35356	4	0	0	-5.624
121	P07146	TRY2_MOUSE	Prss2	Anionic trypsin-2	1	1.25701	4	0	0	-5.932
122	Q3UA16	SPC25_MOUSE	Spc25	Kinetochore protein Spc25	1	1.12623	3	2	0	-5.229
123	O88986	KBL_MOUSE	Gcat	2-amino-3-ketobutyrate coenzyme A ligase, mitochondrial	1	3.03123	1	0	0	-6.989
124	Q9CPP0	NPM3_MOUSE	Npm3	Nucleoplasmin-3	1	1.36889	2	0	0	-6.321
125	Q8BKE6	CP20A_MOUSE	Cyp20a1	Cytochrome P450 20A1	1	1.39408	2	0	0	-6.117
126	Q9EST5	AN32B_MOUSE	Anp32b	Acidic leucine-rich nuclear phosphoprotein 32 family member B	1	1.10911	2	0	0	-6.348
127	Q3TKY6	CWC27_MOUSE	Cwc27	Spliceosome-associated protein CWC27 homolog	1	1.08939	0	2	0	-5.749
128	P56542	DNS2A_MOUSE	Dnase2	Deoxyribonuclease-2-alpha	1	1.7059	1	0	0	-5.12
129	Q61029	LAP2B_MOUSE	Tmpo	Lamina-associated polypeptide 2, isoforms beta/delta/epsilon/gamma	1	1.19686	0	0	0	-4.544
130	Q9Z2Y8	PLPHP_MOUSE	Plpbp	Pyridoxal phosphate homeostasis protein	1	3.5741	0	0	0	-7.135
131	Q99J36	THUM1_MOUSE	Thumpd1	THUMP domain-containing protein 1	1	1.77359	0	0	0	-4.951
132	Q8K114	INT9_MOUSE	Ints9	Integrator complex subunit 9	1	3.30713	0	0	0	-5.569
133	Q8BIW1	PRUN1_MOUSE	Prune1	Exopolyphosphatase PRUNE1	1	2.63423	4	2	0
134	Q0KL02	TRIO_MOUSE	Trio	Triple functional domain protein	1	3.88779	8	0	0
135	Q80TV8	CLAP1_MOUSE	Clasp1	CLIP-associating protein 1	1	2.5666	4	0	0
136	Q7TPV4	MBB1A_MOUSE	Mybbp1a	Myb-binding protein 1A	1	2.0687	5	10	0
137	Q9QXS1	PLEC_MOUSE	Plec	Plectin	2	3.02498	12	16	0
138	Q8BTM8	FLNA_MOUSE	Flna	Filamin-A	2	1.21674	18	24	0
139	P49717	MCM4_MOUSE	Mcm4	DNA replication licensing factor MCM4	1	2.38312	11	10	0
140	Q80SY5	PR38B_MOUSE	Prpf38b	Pre-mRNA-splicing factor 38B	1	1.19309	0	2	0
141	Q64449	MRC2_MOUSE	Mrc2	C-type mannose receptor 2	1	1.38714	6	0	0
142	Q921I6	SH3B4_MOUSE	Sh3bp4	SH3 domain-binding protein 4	1	1.25289	4	0	0
143	G5E829	AT2B1_MOUSE	Atp2b1	Plasma membrane calcium-transporting ATPase 1	1	1.98776	12	2	0
144	P50544	ACADV_MOUSE	Acadvl	Very long-chain specific acyl-CoA dehydrogenase, mitochondrial	1	1.81785	6	4	0
145	Q5DTU0	AF1L2_MOUSE	Afap1l2	Actin filament-associated protein 1-like 2	1	1.72438	5	0	0
146	Q9Z277	BAZ1B_MOUSE	Baz1b	Tyrosine-protein kinase BAZ1B	1	1.20398	10	12	0
147	A2A6Q5	CDC27_MOUSE	Cdc27	Cell division cycle protein 27 homolog	1	1.84017	5	4	0
148	Q07113	MPRI_MOUSE	Igf2r	Cation-independent mannose-6-phosphate receptor	1	1.402	6	6	1
149	E9QAT4	SC16A_MOUSE	Sec16a	Protein transport protein Sec16A	1	1.98644	4	2	0
150	E9Q394	AKP13_MOUSE	Akap13	A-kinase anchor protein 13	1	1.27949	6	4	0
